# Supplementary material for: Investigating the Molecular Mechanisms Underlying Early Response to Inflammation and Helicobacter pylori Infection in Human Gastric Epithelial Cells
Source: Int J Mol Sci. 2023 Oct 13;24(20):15147. doi: 10.3390/ijms242015147 (PMC10607124; doi:10.3390/ijms242015147)
Supplement: Supplementary file 1 [file ijms-24-15147-s001.zip]

Archive with 1 entries (1 files):
- ijms-2624503-supplementary.pdf
